# Supplementary material for: The identification of Oligo-Miocene mammalian palaeocommunities from the Riversleigh World Heritage Area, Australia and an appraisal of palaeoecological techniques
Source: PeerJ. 2017 Jun 30;5:e3511. doi: 10.7717/peerj.3511 (PMC5494167; doi:10.7717/peerj.3511)
Supplement: Supplemental Information 4 [file peerj-05-3511-s004.xlsx]

## Sheet: Sheet1
Species	LM	NG	COA	WW	WH	KCB	UP	HI	RING	GAG	HH	MM	CS	ENC
Acrobatidae nov. gen. 1 nov. sp.	0	1	0	0	0	0	0	0	0	0	0	0	0	0
Acrobatidae nov. gen. 2 nov. sp.	0	10	0	0	0	0	1	0	0	0	0	0	0	0
Badjcinus turnbulli	0	0	0	0	6	0	0	0	0	0	0	0	0	0
Balbaroo fangaroo	0	6	0	25	0	0	4	0	0	0	0	1	40	0
Balbaroo nov. sp.	0	0	0	0	1	0	0	0	0	0	0	0	0	0
Balbaroo nalima	0	0	20	0	0	7	0	0	0	2	6	0	0	0
Barinya nov. sp. 1	1	1	0	0	0	0	4	0	0	0	0	0	1	0
Barinya nov. sp. 2	0	2	0	5	0	0	2	0	0	0	0	0	0	0
Barinya wangala	0	4	0	0	0	0	8	0	0	0	7	0	0	0
Bettongia moyesi	0	0	0	0	0	0	0	0	0	0	1	0	0	0
Bulungmaya delicata	0	1	0	11	0	1	9	0	0	3	0	1	16	0
Bulungu palara	0	12	0	9	1	0	36	0	1	3	1	0	11	0
Burramys brutyi	21	14	6	19	3	4	153	0	7	15	3	0	10	1
Cercatetus nov. sp.	1	0	0	0	0	0	1	0	0	1	0	0	0	0
Chunia nov. sp.	0	1	0	0	0	0	1	0	0	0	0	0	0	0
Dasylurinja nov. sp.	0	0	0	0	0	0	0	0	0	0	1	0	0	0
Djaludjangi yadjana	0	0	0	1	0	0	1	0	0	0	1	1	1	0
Djigaringa nov. sp.	0	0	0	0	0	0	1	0	0	0	0	0	0	0
Djilgaringa gillespieae	1	0	0	0	0	0	0	0	0	1	0	0	0	0
Durudawiri anfractus	0	3	0	0	0	0	1	0	0	0	0	0	0	0
Durudawiri inusitatus	0	1	0	3	0	0	0	0	0	0	0	0	0	0
Ekaltadeta ima	0	1	1	1	1	1	2	1	0	7	1	1	5	1
Ekaltadeta jamiemulvaneyi	0	0	1	0	0	0	0	0	0	0	0	0	0	1
Ektopodontid nov. gen. nov. sp.	0	1	0	0	0	0	0	0	0	0	0	0	0	0
Ektopodontid sp. cf. Ektopodon serrata	0	0	0	1	0	0	0	0	0	0	0	0	0	0
Galadi amplus	3	0	1	0	0	0	0	0	0	12	2	0	2	0
Galadi grandis	0	1	0	2	0	0	1	0	0	0	0	3	9	0
Galadi speciosus	0	5	0	3	0	0	2	0	1	0	0	2	9	0
Ganawamaya acris	0	1	0	0	0	0	0	0	0	0	0	0	1	0
Ganawamaya aediculus	0	0	0	0	1	0	0	0	0	0	0	0	0	0
Ganawamaya ornata	0	0	0	1	0	0	0	0	0	0	0	0	0	0
Ganbulanyi djadginguli	0	0	0	0	0	0	0	0	0	0	0	0	0	1
Ganguroo bilamina	0	0	0	7	0	1	1	0	0	0	0	1	4	0
Ganguroo nov. sp.	0	0	0	0	0	0	0	0	0	0	0	0	0	1
Ganguroo robustiter	1	0	0	0	0	1	0	0	0	3	1	0	0	0
Gawinga aranaea	0	0	0	1	0	0	4	0	0	0	0	0	0	0
Hypsiprymnodon bartholomaii	0	0	0	0	0	0	0	0	0	3	0	0	0	0
Hypsiprymnodon dennisi	0	0	8	0	0	0	0	0	0	0	0	0	0	0
Hypsiprymnodon karenblackae	0	0	0	0	0	0	0	0	0	0	0	0	1	0
Hypsiprymnodon philcreaseri	0	1	0	0	0	0	20	0	0	0	0	3	4	0
Joculusium muizonae	0	0	0	0	0	0	0	0	0	1	0	0	0	0
Kuterintja ngama	0	0	0	0	14	0	0	0	0	0	0	0	0	0
Litokoala kutjamarpensis	0	0	0	0	0	0	0	0	0	1	4	0	0	0
Madju encorensis	0	0	0	0	0	0	0	0	0	0	0	0	0	29
Madju nov. sp.	1	1	0	8	1	0	2	0	1	1	1	0	2	0
Madju variae	0	11	0	24	3	0	29	0	1	6	3	2	32	0
Malleodectes moenia	0	0	0	0	0	0	0	0	0	0	0	0	0	1
Marada arcanum	0	0	0	0	0	0	0	1	0	0	0	0	0	0
Marlu ampelos	0	0	4	0	0	0	0	0	0	5	0	0	0	0
Marlu karya	0	0	0	0	0	0	0	0	0	0	1	0	0	0
Marlu kutjamarpensis	0	0	0	0	0	0	0	0	2	1	0	0	0	0
Marlu syke	0	0	1	2	0	0	0	0	5	2	1	0	1	0
Maximucinus muirheadae	0	0	0	0	0	0	0	0	1	0	0	0	0	0
Mayigriphus orbus	0	0	0	0	0	0	0	0	0	0	0	0	0	2
Muribacinus gadiyuli	0	0	0	0	0	0	0	0	0	2	1	0	0	0
Nambaroo couperi	0	0	0	0	1	0	0	0	0	0	0	0	0	0
Nambaroo gillespieae	0	0	0	1	1	0	0	0	0	0	0	0	0	0
Nambaroo nov. sp. 1	0	0	0	2	0	0	0	0	0	0	0	0	0	0
Nambaroo nov. sp. 2	0	0	0	1	0	0	0	0	0	0	0	0	0	0
Nambaroo nov. sp. 3	0	1	0	1	1	0	1	0	0	0	0	0	1	0
Nambaroo nov. sp. 4	0	1	0	1	0	0	3	0	0	0	0	0	0	0
Nambaroo nov. sp. 5	0	0	0	0	0	0	1	0	0	0	0	0	0	0
Nambaroo nov. sp. 6	0	0	0	0	1	0	0	0	0	0	0	0	0	0
Namilamadeta albivenator	0	0	0	0	12	0	0	0	0	0	0	0	0	0
Namilamadeta crassirostrum	0	0	0	12	0	0	0	0	0	0	0	2	14	0
Namilamadeta superior	0	0	0	0	0	0	1	0	0	0	0	0	0	0
Naraboryctes philcreaseri	0	0	0	2	0	0	13	0	0	0	0	0	0	0
Neohelos solus	0	0	76	0	0	1	0	0	0	0	0	0	0	0
Neohelos nov. sp.	0	0	0	0	0	0	0	0	0	0	0	0	0	1
Neohelos stirtoni	0	0	0	0	0	0	0	0	0	3	3	0	0	0
Neohelos tirarensis	0	4	0	4	1	6	0	0	0	0	0	5	10	0
Ngamalamacinus timmulvaneyi	0	0	0	0	0	0	0	0	0	0	0	0	1	0
Ngapakaldia bonythoni	0	0	0	0	10	0	0	5	0	0	0	0	1	0
Nimbacinus dicksoni	0	0	0	0	0	0	0	0	0	0	6	0	0	0
Nimbadon lavarackorum	1	0	3	0	0	0	0	0	0	3	6	0	0	0
Nimiokoala greystanesi	0	16	0	1	0	0	4	0	0	0	0	0	4	0
Nowidgee matrix	0	0	0	4	1	1	1	0	0	0	0	0	7	0
Nowidgee nov. sp.	0	0	0	0	2	0	0	0	0	0	0	0	0	0
Obdurodon dicksoni	0	4	0	0	0	0	0	0	19	0	0	0	0	0
Onirocuscus inversus	0	0	0	0	0	0	0	0	0	0	0	0	2	0
Onirocuscus reidi	3	0	0	0	0	0	0	0	0	1	1	0	0	0
Onirocuscus rupina	0	0	0	0	0	2	0	0	0	0	0	0	0	0
Onirocuscus silvicultrix	0	0	0	1	0	0	0	0	0	0	0	0	1	0
Paljara hushae	0	0	0	0	0	0	0	0	0	2	0	0	0	0
Paljara maxbourkei	0	0	0	0	0	0	0	0	0	0	0	0	1	0
Paljara nancyhawardae	0	6	3	7	0	1	35	0	0	1	0	0	6	0
Paljara tirarensae	1	1	0	1	0	0	1	0	0	1	0	0	0	1
Palorchestes annulus	0	0	0	0	0	0	0	0	0	0	0	0	0	2
Peramelemorphia nov. gen. 1 nov. sp.	1	9	1	14	1	0	59	0	1	1	1	1	46	0
Peramelemorphia nov. gen. 2 nov. sp. 1	0	0	0	0	0	0	0	0	0	1	0	0	0	0
Peremelemorphia nov. gen. 2 nov. sp. 2	1	1	0	1	0	0	1	0	1	1	1	0	0	0
Peremelemorphia nov. gen. 2 nov. sp. 3	0	0	0	0	0	0	0	0	0	1	0	0	0	0
Petauridae nov. gen. 1 nov. sp.	0	0	0	1	0	0	1	0	0	0	0	1	1	0
Petauridae nov. gen. 2 nov. sp.	0	7	0	1	0	0	1	0	0	0	0	1	0	1
Phalangeridae nov. gen. nov. sp. 1	0	1	0	1	0	0	1	1	0	0	0	1	1	0
Phalangeridae nov. gen. nov. sp. 2	0	1	0	0	0	0	1	0	0	0	0	0	1	0
Phalangeridae nov. gen. nov. sp.	0	0	0	0	0	0	0	0	0	0	0	0	0	1
Pildra nov. sp. 1	1	0	0	0	1	0	0	0	1	1	1	1	1	0
Pildra nov. sp. 2	1	1	0	1	0	0	1	0	1	1	0	0	1	0
Priscakoala lucyturnbullae	0	0	0	0	0	0	0	0	0	0	0	0	1	0
Priscileo roskellyae	0	0	1	0	1	0	1	0	0	0	0	0	0	0
Propalorchestes novaculacephalus	0	0	0	1	0	0	0	0	0	0	2	0	1	0
Propalorchestes ponticulus	0	0	0	1	0	0	0	0	0	0	0	0	1	0
Pseudocheiridae nov. gen. nov. sp. 1	1	1	1	1	1	1	1	0	1	1	1	0	1	1
Pseudocheiridae nov. gen. nov. sp. 2	0	1	0	0	0	0	1	0	0	0	1	0	0	1
Rhizophascolonus crowcrofti	0	0	1	0	0	0	0	0	0	0	0	0	0	0
Rhizostehnurus flanneryi	0	0	0	0	0	0	0	0	0	0	0	0	0	25
Silvabestius michaelbirti	0	0	0	0	0	0	0	1	0	0	0	0	0	0
Thylacinus macknessi	0	1	0	0	0	0	0	0	0	1	0	1	0	0
Thylacinus sp. cf. Thy. macknessi	0	0	0	0	0	0	0	0	0	0	0	0	0	1
Thylacoleonidae nov. gen. nov. sp	0	1	0	0	0	0	0	0	0	0	0	0	0	0
Trichosurus dicksoni	1	0	1	0	0	0	0	0	1	5	13	0	0	0
Trichosurus nov. sp.	0	0	0	0	0	0	0	0	0	0	0	0	0	1
Vombatidae nov. gen. nov. sp.	0	0	1	0	0	0	1	0	0	0	0	0	1	0
Wabulacinus ridei	0	0	0	0	0	0	0	0	0	0	0	0	1	0
Wabularoo naughtoni	0	5	0	23	6	0	6	0	0	0	0	2	19	0
Wakaleo nov. sp.	0	1	0	0	1	0	1	1	0	0	0	0	0	0
Wakaleo oldfieldi	0	0	6	0	0	1	0	0	0	0	1	0	0	0
Wakaleo vanderleuri	0	0	0	0	0	0	0	0	0	0	0	0	0	10
Wanburoo nov. sp. 1	0	0	0	0	0	1	0	0	0	2	0	0	0	1
Wanburoo nov. sp. 2	1	0	0	0	0	1	0	0	0	0	3	0	0	1
Warendja encorensis	0	0	0	0	0	0	0	0	0	0	0	0	0	26
Wururoo dayamayi	0	0	0	0	1	0	0	0	0	0	0	0	0	0
Wururoo nov. sp.	0	0	1	4	0	0	0	0	0	0	0	0	1	0
Wyulda asherjoeli	0	0	0	0	0	0	0	0	0	0	0	2	1	0
Yalkaparidon coheni	0	1	0	4	0	0	9	0	0	0	0	1	1	0
Yalkaparidon jonesi	1	0	0	0	0	0	0	0	0	1	0	0	0	0
Yarala burchfieldi	3	5	0	7	1	0	29	0	1	4	1	0	9	1
Yingabalanara richardsoni	0	0	0	0	0	0	1	0	0	0	0	0	0	0
